# Supplementary material for: Deep brain stimulation of thalamic nucleus reuniens promotes neuronal and cognitive resilience in an Alzheimer’s disease mouse model
Source: Nat Commun. 2023 Nov 2;14:7002. doi: 10.1038/s41467-023-42721-5 (PMC10622498; doi:10.1038/s41467-023-42721-5)
Supplement: Supplementary file 4 — Source Data [file 41467_2023_42721_MOESM4_ESM.xlsx]

## Sheet: 1b
WT	fAD
1.59473	0.457764
0	5.32643
0.111141	1.62333
0.117809	0.726609
0	1.74512
0	1.6726
0	0.818481
0	4.43604
0	1.06077
0.0214565	2.02617
0	0.193212
0	4.20349
0	0
0.227224	3.98519
0.443322	0.0653948
1.40958	0.827284
0	2.99129
0	6.01697
0.24389	4.65522
0.0344755	2.16166
0.55674	0.234751
0	0.864146
	3.44094
	5.75977

## Sheet: 1c
WT			WT+GA
10	20	60	10	20	60
90	88	68	96.6667	93.3333	66.6667
82	86	78	83.3333	86.6667	83.3333
82	84	76	86.6667	86.6667	76.6667
86	82	76	95	85	75
80	92	78	80	90	80
85	85	90	80	85	70
75	85	85	85	80	75
95	70	65	95	85	75
85	75	70	90	75	75

## Sheet: 1d
fAD			fAD+GA
10	20	60	10	20	60
76	80	80	80	76.6667	80
80	82	80	76.6667	73.3333	73.3333
88	80	70	85	75	70
74	76	74	70	60	65
70	85	55	70	75	55
80	80	60	70	65	50
80	90	70	75	75	60
85	90	75	65	65	55
75	85	60	70	65	55

## Sheet: 1e
		WT										APP-PS1
-2	-2	100	80	90	70	100	90	80	70	70		70	80	80	90	100	70	90	80	90
-1	-1	90	100	80	90	90	80	90	70	80		90	90	80	80	70	90	90	100	80
GA	0
1	1	90	80	80	90	90	90	80	80	70		70	70	70	60	80	70	80	60	60
2	2	100	90	90	80	80	80	80	90	80		80	80	80	60	70	60	70	70	70
3	3	90	90	90	80	90	80	90	70	70		80	70	80	70	80	70	90	80	80
4	4	100	80	90	80	70	80	80	80	90		90	70	80	80	90	80	80	80	80
5	5	90	70	80	90	80	90	90	80	80		80	80	70	70	80	90	90	90	80

## Sheet: 1f
Success rate after GA	CA1-IES rate
79.2857	4.56022
100	0.073333
86.9565	0.906167
66.6667	2.95091
80.9524	1.88464
95.8333	0.268662
77.7778	1.16783
100	0.138298
100	0.53352
72	3.62351
87.5	2.13

## Sheet: 1g-h
Supplementary Table - Differentially expressed genes in CA1
Differentially expressed genes over fAD vs. WT cells of CA1 in Awake state
Determined using MAST P-value adjusted by FDR correction, with a threshold of 0.05
Avg log fold-change fAD-Awake/WT-Awake, with a threshold of 0.02
5,232 RNA profiles of CA1 cells from fAD (n=4) WT (n=4) mice.
Gene	p-value	Avg log fold-change fAD-Awake/WT-Awake	% Expressing cells in fAD-Awake	% Expressing cells in WT-Awake	FDR q-value
Arpp21	3.06713e-76	-0.557791	0.734	0.825	6.50415e-72
Ahi1	5.18722e-48	-0.549785	0.723	0.791	1.1e-43
Snhg11	4.29569e-42	-0.278961	0.999	0.999	9.10944e-38
Prnp	4.03915e-35	0.639682	0.271	0.137	8.56543e-31
Atp6v0b	5.65836e-33	-0.520153	0.384	0.504	1.19991e-28
Kcnq5	4.67724e-28	0.345984	0.862	0.776	9.91856e-24
Pcdh9	8.90317e-27	0.295089	0.942	0.903	1.88801e-22
Ube3a	7.95619e-20	0.347881	0.892	0.822	1.68719e-15
Pabpn1	1.03435e-19	-0.410609	0.298	0.365	2.19344e-15
Ssbp4	1.71146e-18	-0.434867	0.201	0.284	3.62931e-14
Grin1	2.1224e-18	-0.267912	0.632	0.659	4.50076e-14
Zranb2	5.0347e-18	-0.320325	0.471	0.528	1.06766e-13
Cntn4	3.10339e-16	0.321523	0.641	0.537	6.58104e-12
Matk	5.32605e-16	-0.391608	0.329	0.4	1.12944e-11
Camk2a	6.00047e-16	-0.233253	0.899	0.913	1.27246e-11
Adcy9	1.13112e-15	0.2436	0.706	0.589	2.39865e-11
Kansl1l	6.601e-15	0.376148	0.488	0.368	1.39981e-10
AY036118	9.31979e-15	0.49077	0.211	0.128	1.97635e-10
Camkv	1.45195e-14	-0.36355	0.33	0.405	3.079e-10
Gabrg3	3.92262e-14	-0.276513	0.659	0.695	8.3183e-10
Atp1b1	4.01849e-14	-0.223067	0.474	0.544	8.52161e-10
Ddx5	9.19181e-14	-0.327884	0.313	0.358	1.94922e-09
Kcnq3	1.14877e-13	-0.259821	0.845	0.856	2.43608e-09
Sorbs2	3.49692e-13	-0.294693	0.481	0.512	7.41557e-09
Lmo4	4.26936e-13	-0.413277	0.091	0.151	9.05361e-09
Stxbp5l	7.15294e-13	0.200492	0.816	0.729	1.51685e-08
Arglu1	7.29284e-13	-0.233005	0.405	0.43	1.54652e-08
Jmjd1c	9.2843e-13	0.263469	0.598	0.492	1.96883e-08
Chd5	4.75773e-12	-0.372196	0.149	0.198	1.00892e-07
Mir100hg	7.32627e-12	-0.250652	0.468	0.486	1.55361e-07
Mapt	2.06807e-11	-0.228542	0.532	0.545	4.38556e-07
Pde4d	7.33103e-11	0.240641	0.757	0.685	1.55462e-06
Brd9	7.59606e-11	-0.2838	0.405	0.438	1.61082e-06
Zfand3	1.11091e-10	0.205383	0.521	0.421	2.35579e-06
Cpne7	2.30902e-10	-0.316397	0.266	0.315	4.8965e-06
Pnn	2.54813e-10	-0.284855	0.309	0.372	5.40356e-06
Armc9	2.72581e-10	-0.259831	0.301	0.338	5.78035e-06
Zfp804a	3.27111e-10	0.26502	0.619	0.53	6.93672e-06
Galnt18	3.76642e-10	0.207342	0.606	0.512	7.98707e-06
Nrg3os	4.24602e-10	0.260755	0.802	0.718	9.0041e-06
Ccdc88a	4.55589e-10	0.244161	0.521	0.421	9.66121e-06
Ndfip1	4.72845e-10	-0.233916	0.458	0.503	1.00272e-05
Aplp1	5.04749e-10	-0.244474	0.186	0.241	1.07037e-05
Nrgn	5.42078e-10	-0.338985	0.216	0.283	1.14953e-05
Fgfr2	5.46091e-10	0.324762	0.647	0.545	1.15804e-05
Luc7l3	6.24624e-10	-0.254024	0.339	0.388	1.32458e-05
Ddx24	8.25357e-10	-0.209652	0.239	0.253	1.75025e-05
Rab11fip2	4.66839e-09	-0.298123	0.201	0.245	9.89979e-05
Filip1l	6.95229e-09	0.34534	0.179	0.118	0.00014743
Doc2b	7.03827e-09	-0.289572	0.171	0.219	0.000149254
Golgb1	7.39338e-09	-0.224821	0.253	0.271	0.000156784
Tmem191c	8.64942e-09	-0.298558	0.346	0.389	0.00018342
Ints6	8.69568e-09	0.201738	0.278	0.205	0.0001844
Kcnn2	9.29174e-09	0.249581	0.76	0.687	0.000197041
Ppm1l	1.1262e-08	0.24245	0.284	0.216	0.000238823
Tnr	1.22387e-08	-0.251114	0.601	0.64	0.000259533
Aste1	1.29809e-08	0.371645	0.202	0.135	0.000275274
Sept7	1.45108e-08	-0.20219	0.085	0.124	0.000307716
Tcf25	1.57516e-08	-0.283474	0.297	0.328	0.000334028
Rab34	1.86672e-08	-0.26889	0.192	0.233	0.000395856
Slc4a3	2.76736e-08	-0.278748	0.101	0.147	0.000586846
Golga4	3.03359e-08	0.260096	0.189	0.125	0.000643303
Mrtfb	3.19937e-08	-0.228916	0.467	0.491	0.000678458
Nrg1	3.78656e-08	-0.255248	0.593	0.641	0.000802978
Col11a1	4.22806e-08	0.244796	0.148	0.094	0.000896603
Trps1	5.2228e-08	-0.26614	0.112	0.146	0.00110755
Lysmd4	6.48102e-08	0.259988	0.242	0.167	0.00137437
Usp46	6.52733e-08	-0.229492	0.282	0.313	0.00138419
Zfp799	8.56872e-08	-0.269413	0.099	0.128	0.00181708
Rmdn1	9.12384e-08	-0.252287	0.292	0.341	0.0019348
Lsm7	1.02301e-07	-0.243018	0.088	0.112	0.0021694
Cpne6	1.27066e-07	-0.225847	0.348	0.374	0.00269457
Syt11	1.74185e-07	-0.292397	0.152	0.199	0.00369376
Paxbp1	2.03348e-07	-0.207526	0.28	0.294	0.0043122
Zfc3h1	2.393e-07	0.220047	0.249	0.181	0.00507459
Galnt11	2.51691e-07	-0.206866	0.183	0.199	0.00533737
Slc44a5	3.13351e-07	-0.210973	0.348	0.364	0.00664493
Sec63	3.6889e-07	0.256924	0.275	0.205	0.00782269
Nell1os	3.81719e-07	0.248492	0.205	0.141	0.00809473
Zswim6	5.3834e-07	0.234768	0.515	0.434	0.011416
Macrod2os1	5.38918e-07	0.315222	0.229	0.165	0.0114283
Mgat4c	7.46317e-07	-0.261538	0.37	0.395	0.0158264
Pigk	1.24858e-06	0.25915	0.898	0.849	0.0264774
Rassf8	1.51688e-06	0.284149	0.363	0.286	0.0321669
AC163685.1	1.65294e-06	0.294999	0.238	0.176	0.0350523
Far1os	1.76008e-06	0.315492	0.303	0.227	0.0373242
Cryzl1	1.98682e-06	-0.204858	0.181	0.211	0.0421326
Atp5a1	2.0318e-06	-0.240053	0.148	0.191	0.0430864
Epha10	2.14746e-06	0.229605	0.289	0.224	0.045539

## Sheet: 2b_left
-3	-2	-1	0	1	2	3
2.46548	2.1073	2.1282	2.42672	1.86968	2.44638	2.07465
1.49781	1.64604	1.85972	2.2848	1.88662
1.80667	1.67085	1.65936	1.85684	1.56321	1.7892	1.51616
2.16707	2.46931		2.46775	1.96125	2.01455	2.1561
1.72971	1.28694	1.26527	1.22158	1.197	1.77002	1.48756
1.26181	1.50217	1.42236	1.62193	2.19069	1.75933	2.38702

## Sheet: 2b_right
-3	-2	-1	0	1	2	3
211.883	213.941	223.248	93.5256	95.276	134.706	257.861
225.278	196.811	265.756	51.5813	153.178	51.3849	165.071
216.298	181.751	223.077	131.25	141.176	184.37	197.782
151.079	151.242	162.648	137.537	133.793	66.2162	180.701
215.647	251.471	234.505	200.967	186.804	206.463	202.245
191.612	186.857	195.874	165.096	104.343	168.859	172.22
147.56	229.974	223.681	68.2441	105.4	139.415	242.224
180.619	169.3	171.401	143.996	159.227	172.029	175.597

## Sheet: 2c_left
-3	-2	-1	0	1	2	3
-0.0818589	-0.202179	-0.107073	-0.136566	-0.137494
-0.0958611	-0.109497	-0.115428	-0.103421	-0.0989641	-0.0667796	-0.0657823
-0.212012	-0.283344	-0.315455	-0.355021	-0.345459	0.229664	0.301014
-0.318146	-0.100994	-0.268789	-0.274022	-0.146604	-0.129113	-0.17654
-0.124541	-0.165939	-0.129604	-0.166607	-0.120114	-0.180393	-0.163856
0.241852	0.213808	-0.254014	0.189029	0.210476	0.213538	0.220292

## Sheet: 2c_right
-3	-2	-1	0	1	2	3
-0.227805	-0.276375	-0.238358	-0.486945	-0.462977	-0.293986	-0.217024
-0.506408	-0.218819	-0.261273	-0.376806	-0.367127	-0.424056	-0.321472
-0.104193	-0.114945	-0.0899267	-0.180572	-0.183495	-0.2383	-0.094381
0.0893041	0.2948	-0.257604	-0.271942	-0.395685	-0.458503	-0.30044
-0.0526065	-0.033446	-0.0456238	-0.05395	-0.0657145	-0.0504388	-0.0510951
-0.654856	-0.630697	-0.537516	-0.943647	-0.80003	-0.642611	-0.644124
-0.415039	-0.271768	-0.26704	-0.448608	-0.396474	-0.424131	-0.212456
-0.550741	-0.597636	-0.554077	-0.605062	-0.631355	-0.610773	-0.6073

[truncated: 62 more sheets: 3a, 3c, 3d, 3f, 3j, 3k, 4e, 4f, 4g, 4h, 4i, 5f, 5g, 5h, 5i, 6b, 6c, 6d, 6e, 6f …]
